# Supplementary material for: A Revised Protocol for Culture of Airway Epithelial Cells as a Diagnostic Tool for Primary Ciliary Dyskinesia
Source: J Clin Med. 2020 Nov 21;9(11):3753. doi: 10.3390/jcm9113753 (PMC7700393; doi:10.3390/jcm9113753)
Supplement: Supplementary file 1 [file jcm-09-03753-s001.zip]

Archive with 9 entries (8 files):
- Supplemental videos ALI paper/
- Supplemental videos ALI paper/S1a_Inconclusive ex vivo nasal brushing NB2322.avi
- Supplemental videos ALI paper/S1b_PCD highly-unlikely in vitro ALI-culture NB2322.avi
- Supplemental videos ALI paper/S1c_PCD highly-likely ex vivo nasal brushing NB2319.avi
- Supplemental videos ALI paper/S1d_PCD highly-likley in vitro ALI-culture N2319.avi
- Supplemental videos ALI paper/S2a_Inconclusive ex vivo nasal brushing NB2218.avi
- Supplemental videos ALI paper/S2b_PCD highly-unlikely in vitro ALI-culture post-LN2 NB2218.avi
- Supplemental videos ALI paper/S2c_PCD highly-likely ex vivo nasal brushing NB2129.avi
- Supplemental videos ALI paper/S2d_PCD highly-likely in vitro ALI-culture post-LN2 NB2129.avi
